# Supplementary material for: Nitrogen Fixed By Cyanobacteria Is Utilized By Deposit-Feeders
Source: PLoS One. 2014 Aug 8;9(8):e104460. doi: 10.1371/journal.pone.0104460 (PMC4126700; doi:10.1371/journal.pone.0104460)
Supplement: Table S1 — (XLSX) [file pone.0104460.s001.xlsx]

## Sheet: Table S1
species	station	year	before/ after bloom	weight (mg)	d13C	d15N	CN ratio (weight/weight)
mac	H	2009	B	1.165	-21.72	8.22	6.16
mac	H	2009	B	0.89	-21.79	7.46	6.48
mac	H	2009	B	1.096	-22.36	8.29	6.22
mac	H	2009	B	1.742	-21.91	8.45	5.96
mac	H	2009	B	0.929	-21.64	8.41	6.74
mac	H	2009	B	2.426	-21.73	7.42	6.28
mac	H	2009	B	3.283	-22.09	7.24	6.19
mac	H	2009	B	1.657	-21.99	7.97	6.59
mac	H	2009	B	1.553	-22.33	7.78	6.1
mac	H	2009	B	1.804	-22.29	7.52	6.62
mac	H	2009	B	1.65	-22.05	7.72	6.31
mac	H	2009	B	1.97	-22.03	7.52	6.23
mac	H	2009	B	1.145	-22.04	7.79	5.81
mac	H	2009	B	2.703	-22.4	7.75	6.62
mac	H	2009	B	2.703	-22.15	7.81	7.06
mac	H	2009	A	2.627	-20.99	8.62	6.22
mac	H	2009	A	1.752	-21.39	8.6	5.69
mac	H	2009	A	3.237	-21.95	7.77	5.71
mac	H	2009	A	2.769	-21.27	7.57	5.52
mac	H	2009	A	1.756	-21.2	8.65	5.68
mac	H	2009	A	2.137	-21.35	8.44	7.03
mac	H	2009	A	2.999	-21.5	7.58	5.68
mac	H	2009	A	2.191	-21.78	8.18	6.54
mac	H	2009	A	2.48	-21.72	8.01	5.99
mac	H	2009	A	1.406	-21.19	7.61	5.75
mac	H	2009	A	2.207	-22.01	8.47	5.61
mac	H	2009	A	1.921	-21.89	8.67	5.73
mac	H	2009	A	1.539	-21.67	6.93	5.74
mac	H	2009	A	3.279	-21.78	7.85	5.14
mac	H	2009	A	2.184	-21.88	8.74	6.21
mac	H	2009	A	1.484	-21.8	8.19	5.68
mac	H	2009	A	2.132	-21.93	7.68	5.36
mac	H	2009	A	1.929	-21.56	7.98	5.02
mac	H	2009	A	3.283	-21.73	8.01	6.12
mac	H	2009	A	2.296	-21.46	7.88	5.12
mon	H	2009	B	3.758	-21.37	6.99	4.92
mon	H	2009	B	2.571	-22.2	7.87	7.07
mon	H	2009	B	3.443	-22.98	7.47	7.37
mon	H	2009	B	1.633	-19.15	7.36	4.8
mon	H	2009	B	1.792	-23.64	6.9	10.49
mon	H	2009	B	3.801	-22.3	8.41	7.04
mon	H	2009	B	2.018	-22.36	6.68	7.73
mon	H	2009	B	0.914	-22.58	6.92	7.45
mon	H	2009	B	1.11	-22.65	6.49	7.68
mon	H	2009	B	1.681	-22.66	6.59	7.03
mon	H	2009	B	1.252	-21.83	6.53	6.19
mon	H	2009	B	1.464	-22.08	6.82	7.05
mon	H	2009	B	1.421	-22.79	6.74	7.22
mon	H	2009	B	1.267	-22.6	7.17	6.96
mon	H	2009	B	1.454	-22.48	7.02	6.94
mon	H	2009	B	1.779	-22.96	7.1	8.48
mon	H	2009	A	1.468	-22.14	7.15	6.34
mon	H	2009	A	0.842	-21.37	7.08	5.26
mon	H	2009	A	1.816	-22.25	7.55	6.38
mon	H	2009	A	1.608	-22.6	6.22	6.52
mon	H	2009	A	1.289	-21.99	7.67	6.1
mon	H	2009	A	1.29	-22.26	7.82	6.66
mon	H	2009	A	1.165	-22.41	6.47	5.86
mon	H	2009	A	1.886	-22.78	7.76	8.03
mon	H	2009	A	3.47	-22.44	7.4	7.21
mon	H	2009	A	1.234	-21.69	6.44	5.73
mon	H	2009	A	1.518	-21.5	7.36	5.22
mon	H	2009	A	1.258	-21.78	5.99	5.64
mon	H	2009	A	0.811	-21.21	6.17	5.51
mon	H	2009	A	1.447	-22.37	7.24	5.53
mon	H	2009	A	0.766	-21.23	5.97	5.16
mon	H	2009	A	1.663	-22.2	6.98	5.59
mon	H	2009	A	1.21	-21.83	5.58	5.93
mon	H	2009	A	1.586	-22.3	7.02	5.86
mon	H	2009	A	1.583	-22.09	6.7	5.67
mon	H	2009	A	1.772	-22.38	6.8	5.4
mz	H	2009	B	2.854	-22.03	10	4.56
mz	H	2009	B	3.104	-22.35	9.95	4.82
mz	H	2009	B	2.957	-21.34	13	4.84
mz	H	2009	B	2.254	-25.02	9.27	5.07
mz	H	2009	B	2.792	-21.88	9.87	4.6
mz	H	2009	B	4.875	-22.11	9.72	4.76
mz	H	2009	B	3.98	-21.53	10.05	4.33
mz	H	2009	B	4.896	-22	9.82	4.59
mz	H	2009	B	4.809	-21.25	9.81	4.15
mz	H	2009	B	5.19	-21.3	9.84	4.22
mz	H	2009	B	2.661	-21.58	10.19	4.27
mz	H	2009	B	4.16	-21.02	10.57	4.3
mz	H	2009	B	3.097	-20.99	10.42	4.2
mz	H	2009	B	3.237	-21.55	9.95	4.4
mz	H	2009	B	2.777	-21.86	9.91	4.39
mz	H	2009	B	2.052	-22.03	10.03	4.42
mz	H	2009	A	2.994	-21.64	9.22	4.3
mz	H	2009	A	1.187	-22.12	8.3	4.23
mz	H	2009	A	1.752	-21.19	9.2	4.24
mz	H	2009	A	1.51	-21.34	9.49	4.17
mz	H	2009	A	2.261	-21.79	9.63	4.28
mz	H	2009	A	2.531	-22.15	9.26	4.22
mz	H	2009	A	1.301	-21.48	9.71	4.26
mz	H	2009	A	2.782	-21.55	9.45	4.29
mz	H	2009	A	3.02	-21.29	9.66	4.18
mz	H	2009	A	2.856	-21.33	10.44	4.4
mz	H	2009	A	1.162	-23	8.23	4.48
mz	H	2009	A	2.813	-22.2	10.05	4.78
mz	H	2009	A	0.95	-21.08	9.69	4.09
mz	H	2009	A	1.186	-22.09	9.4	4.37
mz	H	2009	A	2.09	-21.84	10.2	4.18
mz	H	2009	A	3.866	-21.5	9.58	4.53
mz	H	2009	A	1.159	-22.33	8.86	4.33
mz	H	2009	A	0.521	-22.74	8.69	4.52
mz	H	2009	A	1.686	-21.85	10.24	4.31
mz	H	2009	A	1.086	-23.3	9.18	4.33
mac	H	2010	B	1.664	-22.82	8.36	6.38
mac	H	2010	B	1.844	-23.42	8.62	7.08
mac	H	2010	B	1.409	-22.9	7.88	6.56
mac	H	2010	B	1.281	-22.67	8.36	7.72
mac	H	2010	B	2.551	-23.24	8.7	7.27
mac	H	2010	B	2.538	-23.56	8.62	7.45
mac	H	2010	B	1.286	-23.4	8.68	7.61
mac	H	2010	B	1.944	-23.58	7.98	7.71
mac	H	2010	B	1.621	-24.19	7.87	9.25
mac	H	2010	B	2.637	-24.1	7.62	8.8
mac	H	2010	B	2.494	-22.9	8.29	7.34
mac	H	2010	B	1.345	-22.95	7.4	8.32
mac	H	2010	B	0.816	-23.08	8.33	6.81
mac	H	2010	B	1.895	-23.88	8.09	8.47
mac	H	2010	B	2.621	-22.92	8.39	7.51
mac	H	2010	B	2.309	-23.23	8.18	7.85
mac	H	2010	B	1.669	-23.57	7.88	8.54
mac	H	2010	A	2.457	-22.94	6.97	7.24
mac	H	2010	A	0.889	-22.69	6.7	5.44
mac	H	2010	A	1.354	-22.76	6.83	6.54
mac	H	2010	A	0.986	-22.61	7.11	6.66
mac	H	2010	A	1.738	-23.13	6.7	6.79
mac	H	2010	A	1.482	-23.19	7.48	6.6
mac	H	2010	A	1.397	-23.9	6.61	7.9
mac	H	2010	A	1.086	-22.79	6.95	6.44
mac	H	2010	A	1.074	-23.47	6.54	7.53
mac	H	2010	A	1.938	-22.41	6.83	6.12
mon	H	2010	B	2.326	-24.74	8.68	8.8
mon	H	2010	B	2.746	-24.73	8.56	9.32
mon	H	2010	B	2.468	-25.02	8.45	9.57
mon	H	2010	B	2.524	-24.94	8.37	9.27
mon	H	2010	B	2.171	-24.98	8.72	8.87
mon	H	2010	B	2.209	-24.51	8.43	8.35
mon	H	2010	B	1.295	-24.04	7.67	8.27
mon	H	2010	B	1.738	-24.99	8.33	9.08
mon	H	2010	B	2.162	-24.5	8.8	8.45
mon	H	2010	B	2.507	-25.16	8.51	10.17
mon	H	2010	B	2.253	-24.81	8.18	11.09
mon	H	2010	B	2.632	-24.34	8.23	10
mon	H	2010	B	2.189	-24.9	8.18	10.67
mon	H	2010	B	1.568	-24.94	8.04	11.45
mon	H	2010	B	1.832	-24.51	8.03	10.43
mon	H	2010	B	1.467	-24.64	7.78	10.15
mon	H	2010	B	1.807	-24.31	8.32	9.38
mon	H	2010	B	2.496	-24.37	8.45	11.17
mon	H	2010	B	2.289	-24.67	8.36	11.1
mon	H	2010	B	2.399	-24.36	8.27	10.65
mon	H	2010	A	1.64	-22.79	7.36	6.83
mon	H	2010	A	1.608	-22.28	7.07	6.59
mon	H	2010	A	2.286	-22.29	7.57	7.09
mon	H	2010	A	2.311	-23.53	8.62	7.42
mon	H	2010	A	1.998	-24	7.93	9.23
mon	H	2010	A	1.154	-23.39	6.73	9.73
mon	H	2010	A	1.796	-23.93	7.54	8.41
mon	H	2010	A	1.47	-22.65	7.06	7.5
mz	H	2010	B	2.468	-24.12	9.56	5.71
mz	H	2010	B	2.366	-23.07	10.73	5.14
mz	H	2010	B	1.104	-23.61	10.13	5.58
mz	H	2010	B	2.243	-22.95	9.64	4.86
mz	H	2010	B	1.261	-23.75	10.05	5.68
mz	H	2010	B	1.439	-22.3	11.11	4.49
mz	H	2010	B	1.245	-23.69	10.19	5.5
mz	H	2010	B	1.774	-23.81	9.55	5.8
mz	H	2010	B	1.005	-22.54	9.28	4.48
mz	H	2010	B	1.902	-24.24	10.3	5.84
mz	H	2010	B	2.77	-22.73	9.51	4.68
mz	H	2010	B	2.71	-23.14	9.74	4.84
mz	H	2010	B	2.36	-23.44	10.02	5.18
mz	H	2010	B	1.27	-22.88	9.73	4.9
mz	H	2010	B	1.54	-22.63	10.15	4.97
mz	H	2010	B	2.02	-23.29	9.12	4.94
mz	H	2010	B	2.54	-23.44	10.27	5.04
mz	H	2010	B	1.22	-22.69	10.24	4.67
mz	H	2010	B	1.476	-23.24	9.61	5.21
mz	H	2010	B	1.216	-23.59	9.61	4.98
mz	H	2010	A	2.29	-22.07	9.86	4.24
mz	H	2010	A	1.17	-22.04	10.03	4.35
mz	H	2010	A	1.86	-23.07	9.1	4.66
mz	H	2010	A	2.87	-22.52	9.58	4.26
mz	H	2010	A	2.85	-22.58	8.99	4.44
mz	H	2010	A	2.55	-22.26	9.46	4.33
mz	H	2010	A	1.611	-23.11	9.72	4.44
mz	H	2010	A	2.272	-22.72	9.59	4.52
mz	H	2010	A	1.622	-22.76	10.57	4.61
mz	H	2010	A	1.093	-22.73	10.01	4.28
mz	H	2010	A	1.128	-22.77	9.08	4.57
mz	H	2010	A	2.309	-23.44	9.05	4.87
mz	H	2010	A	1.197	-21.97	9.82	4.09
mz	H	2010	A	0.728	-23.46	9.46	4.78
pon	H	2010	B	2.235	-23.81	8.71	7.93
pon	H	2010	B	1.821	-23.86	8.65	8.07
pon	H	2010	B	1.546	-23.52	8.79	6.8
pon	H	2010	B	2.335	-24.06	8.67	8.03
pon	H	2010	B	2.626	-24.38	8.38	8.57
pon	H	2010	B	1.775	-23.93	8.58	8.42
pon	H	2010	B	1.364	-23.78	8.12	6.92
pon	H	2010	B	2.461	-24.45	8.49	8.3
pon	H	2010	B	2.277	-24.44	9.42	8.74
pon	H	2010	B	1.474	-24.09	7.66	7.67
pon	H	2010	B	1.727	-24.26	8.1	9.73
pon	H	2010	B	2.317	-24.17	7.73	10.78
pon	H	2010	B	2.357	-24.51	8.48	9.3
pon	H	2010	B	1.725	-24.51	7.94	11
pon	H	2010	B	1.457	-23.15	7.74	7.8
pon	H	2010	B	2.093	-24.06	7.98	8.92
pon	H	2010	B	1.548	-24.08	7.64	8.28
pon	H	2010	B	1.618	-23.96	8.47	10.19
pon	H	2010	B	1.708	-23.49	8.32	9.08
pon	H	2010	B	1.374	-23	8.31	7.2
pon	H	2010	A	2.473	-24.28	8.55	10.72
pon	H	2010	A	2.807	-24.22	8.38	10.56
pon	H	2010	A	2.672	-23.3	8.31	7.16
pon	H	2010	A	1.702	-23.51	8.73	10.48
pon	H	2010	A	2.386	-23.84	8.64	10.72
pon	H	2010	A	2.653	-24.09	8.23	10.35
pon	H	2010	A	2.178	-23.88	8.36	10.93
pon	H	2010	A	2.203	-22.34	8.35	6.45
pon	H	2010	A	2.274	-24.6	8.47	11.57
pon	H	2010	A	1.662	-24.74	7.7	14.45
mac	M	2009	B	2.529	-21.8	10.36	6.79
mac	M	2009	B	2.233	-21.54	10.91	6.76
mac	M	2009	B	2.853	-20.82	10.16	6.02
mac	M	2009	B	3.45	-20.87	11.3	5.29
mac	M	2009	B	2.111	-21.04	10.9	6.07
mac	M	2009	B	3.174	-20.55	11.18	5.23
mac	M	2009	B	2.297	-20.9	11.28	5.73
mac	M	2009	B	2.201	-21.23	10.69	6.17
mac	M	2009	B	1.206	-21.16	10.55	6.78
mac	M	2009	B	1.429	-21.17	10.79	6.23
mac	M	2009	B	2.475	-21.24	8.09	5.49
mac	M	2009	B	2.479	-21.08	10.97	5.94
mac	M	2009	B	2.03	-21.07	11.18	6.12
mac	M	2009	B	4.088	-20.78	10.91	5.98
mac	M	2009	B	2.167	-20.74	11.48	6.11
mac	M	2009	B	1.796	-20.6	12	5.47
mac	M	2009	B	3.332	-20.48	11.22	5.93
mac	M	2009	B	3.263	-20.56	11.26	5.73
mac	M	2009	B	1.222	-21.05	11.51	5.92
mac	M	2009	B	2.102	-20.6	11.36	5.83
mac	M	2009	A	3.851	-20.07	10.87	5.7
mac	M	2009	A	3.536	-19.65	11.14	5.2
mac	M	2009	A	2.413	-20.13	11.26	5.78
mac	M	2009	A	1.369	-19.74	11.11	5.73
mac	M	2009	A	2.031	-20.3	11.87	6.18
mac	M	2009	A	2.377	-21.01	11.71	6.02
mac	M	2009	A	2.148	-20.21	11.07	5.3
mac	M	2009	A	2.431	-19.67	11.48	4.69
mac	M	2009	A	3.423	-20.44	10.98	5.54
mac	M	2009	A	2.363	-20.15	11.6	6.7
mac	M	2009	A	1.076	-20.42	9.99	6.41
mac	M	2009	A	2.665	-20.65	10.2	5.37
mac	M	2009	A	1.92	-20.26	11.21	5.42
mac	M	2009	A	1.184	-20.39	11.58	4.49
mac	M	2009	A	3.521	-20.33	10.61	5.77
mac	M	2009	A	1.135	-20.45	11.38	5.57
mac	M	2009	A	1.568	-21.03	11.26	5.99
mac	M	2009	A	4.344	-20.6	11.04	5.38
mac	M	2009	A	2.115	-19.92	10.25	5
mac	M	2009	A	1.324	-20.6	12.21	5.72
mon	M	2009	A	0.95	-20.22	10.58	5.03
mon	M	2009	A	1.134	-21.6	7.45	6.03
mon	M	2009	A	0.848	-20.39	11.27	5.8
mon	M	2009	A	1.496	-20.24	10.17	4.88
mon	M	2009	A	1.935	-20.01	11.18	6.12
mon	M	2009	A	0.521	-19.87	10.16	5.34
mon	M	2009	A	0.99	-19.57	10.44	5.11
mon	M	2009	A	0.773	-21.28	11.67	6.41
mon	M	2009	A	0.425	-20.47	10.25	5.54
mon	M	2009	A	0.607	-19.73	10.36	4.58
mon	M	2009	A	1.405	-25.46	3.45	5.7
mon	M	2009	A	1.71	-20.22	10.33	5.4
mon	M	2009	A	0.916	-19.19	10.19	5.04
mon	M	2009	A	1.239	-20.49	10.01	5.27
mon	M	2009	A	1.573	-20.31	9.92	5.29
mon	M	2009	A	0.932	-20.28	10.24	5.11
mon	M	2009	A	1.028	-22.54	4.96	5.05
mz	M	2009	B	3.694	-21.22	12.39	4.59
mz	M	2009	B	3.054	-20.85	12.23	4.41
mz	M	2009	B	3.51	-21.05	12.67	4.61
mz	M	2009	B	4.043	-21.02	12.77	4.41
mz	M	2009	B	3.171	-21.38	10.42	4.37
mz	M	2009	B	2.065	-21.45	12.59	5
mz	M	2009	B	1.853	-21.24	12.81	4.78
mz	M	2009	B	1.332	-20.38	13.37	3.96
mz	M	2009	B	4.309	-21.04	13.44	4.6
mz	M	2009	B	4.053	-21.23	12.62	4.59
mz	M	2009	B	1.949	-20.57	13.85	4.24
mz	M	2009	B	1.772	-20.96	13.31	4.48
mz	M	2009	B	1.349	-21.13	13.41	4.33
mz	M	2009	B	1.299	-20.83	13.05	4.25
mz	M	2009	B	3.103	-21.37	12.6	4.29
mz	M	2009	B	3.151	-20.87	12.85	4.3
mz	M	2009	B	1.498	-21.13	12.37	4.52
mz	M	2009	B	1.064	-20.61	13.08	4.4
mz	M	2009	B	1.432	-20.6	13.25	4.2
mz	M	2009	B	1.548	-20.94	13.39	4.44
mz	M	2009	A	1.633	-21.19	11.61	4.37
mz	M	2009	A	2.833	-21.55	12.51	4.55
mz	M	2009	A	3.154	-21.12	12.82	4.46
mz	M	2009	A	1.946	-20.47	13.02	4.45
mz	M	2009	A	2.396	-21.53	11.81	4.4
mz	M	2009	A	1.397	-20.9	11.83	4.4
mz	M	2009	A	2.571	-20.95	12.12	4.27
mz	M	2009	A	3.255	-20.69	13.09	4.23
mz	M	2009	A	2.263	-21.29	11.91	4.27
mz	M	2009	A	1.504	-21.12	12.2	4.24
mz	M	2009	A	2.564	-20.84	12.73	4.3
mz	M	2009	A	2.566	-20.51	13.14	4.29
mz	M	2009	A	3.493	-21.22	12.32	4.45
mz	M	2009	A	2.933	-20.74	12.94	4.26
mz	M	2009	A	2.292	-20.92	12.25	4.4
mz	M	2009	A	3.537	-20.81	13.14	4.4
mz	M	2009	A	3.211	-20.69	12.9	4.39
mz	M	2009	A	2.232	-20.84	11.95	4.33
mz	M	2009	A	2.509	-20.76	13.6	4.39
mz	M	2009	A	2.275	-20.57	13.26	4.35
pon	M	2009	B	3.825	-22.92	10.74	9.01
pon	M	2009	B	4.171	-22.94	10.96	9.45
pon	M	2009	B	4.286	-22.9	10.68	8.76
pon	M	2009	B	4.443	-22.98	10.85	8.92
pon	M	2009	B	3.984	-22.94	11.13	9.84
pon	M	2009	B	4.62	-22.6	11.28	7.73
pon	M	2009	B	4.91	-23.1	11.24	9.95
pon	M	2009	B	5.095	-22.81	11.48	10.39
pon	M	2009	B	4.313	-22.38	10.66	7.59
pon	M	2009	B	5.07	-22.89	11.52	8.8
pon	M	2009	A	1.053	-20.17	10.89	5.43
pon	M	2009	A	0.99	-20.91	11.21	6.29
pon	M	2009	A	0.764	-20.04	11.21	5.58
pon	M	2009	A	0.498	-20.44	11.57	5.55
pon	M	2009	A	0.864	-20.13	11.08	5.57
pon	M	2009	A	1.292	-20.34	11.11	5.42
pon	M	2009	A	1.195	-20.46	11.53	5.43
pon	M	2009	A	0.911	-20.47	11.26	5.48
pon	M	2009	A	4.691	-22	11.07	7.08
pon	M	2009	A	4.168	-22.4	11.13	7.95
pon	M	2009	A	2.486	-21.93	11.52	6.45
pon	M	2009	A	1.202	-21.7	11.1	7.5
pon	M	2009	A	4.558	-22.16	10.88	6.95
pon	M	2009	A	0.951	-21.44	11.34	6.65
pon	M	2009	A	1.205	-20.8	10.52	5.21
pon	M	2009	A	0.995	-21.71	10.99	6.57
mac	M	2010	B	1.068	-24.77	10.26	9.97
mac	M	2010	B	2.441	-23.54	10.73	8.31
mac	M	2010	B	1.36	-22.51	11.31	6.59
mac	M	2010	B	2.151	-23.45	10.9	8.44
mac	M	2010	B	2.309	-24.88	10.8	10.66
mac	M	2010	B	1.846	-24.02	11.09	9.19
mac	M	2010	B	2.818	-22.24	11.28	7.27
mac	M	2010	B	1.35	-24.12	10.62	8.98
mac	M	2010	B	1.407	-23.99	10.54	7.97
mac	M	2010	B	1.092	-23.16	10.43	7.49
mac	M	2010	A	2.104	-22.94	11.9	6.58
mac	M	2010	A	2.066	-22.81	11.48	6.46
mac	M	2010	A	1.639	-20.6	10.96	8.65
mac	M	2010	A	2.107	-22.87	12.3	6.19
mac	M	2010	A	1.13	-23.81	10.33	8.05
mac	M	2010	A	1.842	-22.83	11.31	6.54
mac	M	2010	A	2.302	-23.31	11.03	7.41
mac	M	2010	A	1.122	-23.43	10.93	7.02
mac	M	2010	A	1.567	-22.85	11.14	7.15
mac	M	2010	A	2.657	-22.83	11.65	6.24
mon	M	2010	B	2.636	-25.05	11.51	12.2
mon	M	2010	B	0.999	-25.67	11.29	10.8
mon	M	2010	B	2.468	-24.89	10.88	8.99
mon	M	2010	B	2.042	-24.81	11.04	10.48
mon	M	2010	B	1.974	-24.3	11.26	9.92
mon	M	2010	B	1.517	-24.79	10.98	11.27
mon	M	2010	A	0.92	-23.24	11.05	6.58
mon	M	2010	A	0.51	-23.34	10.56	5.85
mon	M	2010	A	0.6	-23.36	10.77	6.12
mon	M	2010	A	0.66	-22.45	10.66	5.32
mon	M	2010	A	3.08	-24.67	10.96	7.97
mon	M	2010	A	0.56	-22.84	10.76	5.94
mon	M	2010	A	2.74	-25.05	10.94	9.79
mon	M	2010	A	0.716	-22.99	10.44	6.27
mon	M	2010	A	0.95	-22.64	7.27	7.62
mon	M	2010	A	1.63	-24.41	11.23	8.69
mz	M	2010	B	1.31	-22.01	13.43	5.65
mz	M	2010	B	0.57	-21.33	12.88	5.51
mz	M	2010	B	1.31	-22.1	12.85	5.81
mz	M	2010	B	2.13	-21.76	13.55	5.24
mz	M	2010	B	2.44	-22.18	12.89	4.95
mz	M	2010	B	0.8	-22.32	12.91	5.67
mz	M	2010	B	0.95	-22.37	12.63	6.57
mz	M	2010	B	2.67	-22.27	12.52	5.45
mz	M	2010	B	1.32	-22.91	9.98	4.92
mz	M	2010	B	1.519	-23.17	13.15	6.68
mz	M	2010	B	1.108	-23.07	11.34	5.75
mz	M	2010	B	0.76	-23.21	11.22	6.09
mz	M	2010	B	1.24	-21.88	12.49	5.71
mz	M	2010	A	0.8	-21.5	11.68	4.39
mz	M	2010	A	2.29	-22.38	11.14	4.5
mz	M	2010	A	1.17	-21.88	11.6	4.39
mz	M	2010	A	0.86	-21.62	11.29	4.33
mz	M	2010	A	1.3	-21.36	10.97	4.3
mz	M	2010	A	0.86	-21.99	11.33	4.27
mz	M	2010	A	0.57	-21.26	12.84	4.46
mz	M	2010	A	1.51	-21.9	10.9	4.55
mz	M	2010	A	1.28	-21.71	10.96	4.41
mz	M	2010	A	0.49	-21.77	11.53	4.6
pon	M	2010	B	2.151	-25.62	11.01	11.84
pon	M	2010	B	2.035	-25.89	11.29	12.84
pon	M	2010	B	2.237	-25.43	11.2	10.89
pon	M	2010	B	2.088	-25.33	11.2	11.38
pon	M	2010	B	1.948	-25.35	10.83	11.11
pon	M	2010	B	1.736	-25.41	10.63	11.46
pon	M	2010	B	2.003	-25.61	11.37	10.94
pon	M	2010	B	1.413	-25.68	10.25	13.06
pon	M	2010	B	2.072	-25.55	11.33	11.57
pon	M	2010	B	1.714	-25.22	11.15	10.95
pon	M	2010	A	1.638	-24.43	11.21	8.27
pon	M	2010	A	2.119	-25.28	11.19	11.05
pon	M	2010	A	2.583	-24.77	10.96	10.19
pon	M	2010	A	2.299	-24.25	11.6	9.04
pon	M	2010	A	2.573	-24.53	11.12	7.98
pon	M	2010	A	2.634	-24.55	11.52	8.81
pon	M	2010	A	2.338	-25.5	11.09	13.34
pon	M	2010	A	1.842	-24.09	11.44	7.44
pon	M	2010	A	1.436	-23.05	11.23	6.38
pon	M	2010	A	1.651	-23.77	11.04	6.73
pon	M	2010	A	1.132	-24.35	10.63	8
pon	M	2010	A	2.222	-24.15	11.41	7.28
pon	M	2010	A	2.216	-25.39	11.43	11.3
pon	M	2010	A	2.472	-24.46	11.26	7.71
pon	M	2010	A	1.103	-24.45	11.42	7.55
mac	U	2009	B	1.569	-20.87	8.75	6.41
mac	U	2009	B	1.355	-21.16	9.01	6.07
mac	U	2009	B	2.306	-20.72	9.8	5.35
mac	U	2009	B	1.415	-21.07	8.97	6.15
mac	U	2009	B	1.037	-21.57	8.31	5.86
mac	U	2009	B	1.07	-21.83	8.98	6.6
mac	U	2009	B	1.646	-20.92	8.68	6.17
mac	U	2009	B	2.521	-21	8.92	6.23
mac	U	2009	B	1.189	-21.65	8.84	6.66
mac	U	2009	B	1.697	-20.99	8.76	6.26
mac	U	2009	B	2.281	-20.99	8.05	5.66
mac	U	2009	B	1.963	-20.87	8.41	5.83
mac	U	2009	B	3.468	-21.07	8.5	6.39
mac	U	2009	B	3.372	-20.84	8.03	6.07
mac	U	2009	B	2.559	-21.1	8.36	5.61
mac	U	2009	B	2.47	-20.94	9.45	5.73
mac	U	2009	B	2.981	-20.75	8.36	6.27
mac	U	2009	B	1.471	-20.71	7.98	5.94
mac	U	2009	B	3.337	-20.49	8.53	5.26
mac	U	2009	B	2.061	-20.9	8.46	6.01
mac	U	2009	A	3.523	-20.67	7.68	5.42
mac	U	2009	A	2.783	-20.83	8.29	5.82
mac	U	2009	A	1.489	-20.27	7.9	5.35
mac	U	2009	A	2.405	-20.88	8.94	5.13
mac	U	2009	A	2.267	-20.39	7.66	5.45
mac	U	2009	A	1.936	-20.44	8.25	5.77
mac	U	2009	A	2.606	-21.01	8.23	5.6
mac	U	2009	A	2.54	-20.43	8.03	6.29
mac	U	2009	A	2.2	-20.7	8.58	5.64
mac	U	2009	A	2.398	-20.64	7.8	5.52
mac	U	2009	A	2.801	-20.72	7.71	4.99
mac	U	2009	A	2.281	-20.09	7.61	4.7
mac	U	2009	A	2.417	-20.62	7.56	5.11
mac	U	2009	A	2.414	-20.86	8.31	5.31
mac	U	2009	A	1.19	-20.76	10.15	4.79
mac	U	2009	A	3.376	-20.77	7.9	4.92
mac	U	2009	A	1.599	-20.72	8.35	4.73
mac	U	2009	A	1.341	-20.8	8.57	5.05
mac	U	2009	A	1.02	-21.16	9.4	5.61
mac	U	2009	A	2.548	-20.9	8.41	5.16
mon	U	2009	B	2.504	-23.27	7.5	7.14
mon	U	2009	B	2.662	-22.99	7.03	7.74
mon	U	2009	B	2.372	-23.07	6.85	7.54
mon	U	2009	B	3.203	-23.07	7.47	9.06
mon	U	2009	B	2.341	-23.14	7.4	9.17
mon	U	2009	B	2.812	-23.23	7.49	8.02
mon	U	2009	B	3.153	-23.6	7.37	8.43
mon	U	2009	B	2.771	-23.64	7.28	7.4
mon	U	2009	B	2.786	-22.96	7.98	8.1
mon	U	2009	B	1.883	-22.77	7.99	8.76
mon	U	2009	B	2.657	-23.34	7.68	7.48
mon	U	2009	B	4.627	-23.16	6.69	8.5
mon	U	2009	B	2.198	-22.75	7.42	7.28
mon	U	2009	B	4.307	-23.31	6.65	8.12
mon	U	2009	B	2.928	-22.75	7.44	7.82
mon	U	2009	B	2.483	-22.94	7.52	7.38
mon	U	2009	B	1.888	-22.76	7.75	7.89
mon	U	2009	B	3.093	-22.56	7.88	7.38
mon	U	2009	B	2.946	-22.82	7.62	8.21
mon	U	2009	B	3.98	-23.44	7.16	7.92
mon	U	2009	A	0.954	-23.03	4.8	5.67
mon	U	2009	A	0.855	-21.9	4.4	5.26
mon	U	2009	A	1.025	-21.96	4.49	5.26
mon	U	2009	A	0.726	-21.44	5.19	5
mon	U	2009	A	0.823	-21.18	4.61	5.45
mon	U	2009	A	1.022	-22.89	4.48	5.32
mon	U	2009	A	0.972	-22.76	4.24	5.64
mon	U	2009	A	0.709	-20.85	5	4.47
mon	U	2009	A	0.888	-21.75	4.23	4.52
mon	U	2009	A	1.093	-22.88	4.32	5.48
mon	U	2009	A	1.57	-22.75	5.57	5.49
mon	U	2009	A	1.675	-22.17	5.81	5.08
mon	U	2009	A	1.713	-23.06	4.62	5.73
mon	U	2009	A	1.678	-23.4	4.41	5.76
mon	U	2009	A	1.028	-22.28	5.46	5.52
mon	U	2009	A	0.652	-21.83	5.31	5.25
mon	U	2009	A	0.774	-21.22	5.76	4.6
mon	U	2009	A	1.398	-22.19	5.67	5.46
mon	U	2009	A	1.317	-22.83	5.14	5.45
mon	U	2009	A	1.445	-21.36	5.49	5.26
mz	U	2009	B	2.118	-20.88	9.48	4.31
mz	U	2009	B	1.831	-20.58	10.83	4.05
mz	U	2009	B	3.458	-21.88	9.74	4.51
mz	U	2009	B	3.998	-21.47	10.08	4.39
mz	U	2009	B	3.099	-21.2	9.57	4.23
mz	U	2009	B	1.095	-21.03	10.35	4.35
mz	U	2009	B	3.844	-21.09	10.11	4.2
mz	U	2009	B	3.299	-21.47	9.92	4.28
mz	U	2009	B	2.449	-20.8	10.79	4.25
mz	U	2009	B	3.499	-21.25	9.83	4.32
mz	U	2009	B	2.557	-21.05	10.53	4.07
mz	U	2009	B	1.95	-21.39	10.13	4.1
mz	U	2009	B	1.263	-20.95	10.86	4.23
mz	U	2009	B	2.008	-21.39	9.93	4.16
mz	U	2009	B	1.795	-21.32	10.25	4.09
mz	U	2009	B	1.523	-21.06	10.27	4.04
mz	U	2009	B	1.711	-21.28	10.68	4.09
mz	U	2009	B	1.283	-21	10.53	3.99
mz	U	2009	B	1.922	-21.42	10.25	4.16
mz	U	2009	B	2.018	-21.43	9.61	4.19
mz	U	2009	A	2.479	-21.46	9.39	4.41
mz	U	2009	A	2.494	-20.91	9.67	4.19
mz	U	2009	A	2.735	-20.72	9.52	4.16
mz	U	2009	A	2.033	-21.33	9.39	4.34
mz	U	2009	A	3.167	-22.18	9.14	4.37
mz	U	2009	A	2.039	-20.62	9.8	4.09
mz	U	2009	A	1.98	-21.45	8.74	4.31
mz	U	2009	A	1.479	-20.63	9.29	4.18
mz	U	2009	A	2.181	-21.2	10.03	4.37
mz	U	2009	A	1.736	-20.81	9.63	4.22
mz	U	2009	A	2.775	-22.5	9.35	4.47
mz	U	2009	A	3.016	-21.21	9.58	4.1
mz	U	2009	A	2.585	-21.6	10.04	4.47
mz	U	2009	A	2.504	-21.07	10.24	4.33
mz	U	2009	A	1.479	-21.91	9.02	4.48
mz	U	2009	A	1.79	-21.09	9.84	4.41
mz	U	2009	A	2.158	-21.62	10.8	4.39
mz	U	2009	A	2.72	-21.82	9.82	4.59
mz	U	2009	A	3.499	-22.06	9.77	4.57
mz	U	2009	A	2.469	-21.31	10.18	4.32
mac	U	2010	B	1.285	-22.63	8.35	7.81
mac	U	2010	B	2.254	-22.07	8.34	7.33
mac	U	2010	B	1.375	-22.91	8.04	7.62
mac	U	2010	B	1.584	-22.14	8.14	8.12
mac	U	2010	B	2.181	-22.43	8.01	7.4
mac	U	2010	B	1.005	-23.07	6.88	8.37
mac	U	2010	B	1.55	-23.44	7.58	8.04
mac	U	2010	B	2.347	-23.44	8.02	9.2
mac	U	2010	B	1.583	-22.37	8.14	7.68
mac	U	2010	B	2.394	-22.67	8.52	6.3
mac	U	2010	B	1.874	-22.19	8.37	7
mac	U	2010	B	1.052	-21.3	9.22	4.65
mac	U	2010	B	1.273	-23.32	7.78	8.3
mac	U	2010	B	1.61	-22.86	8.13	7.38
mac	U	2010	B	1.434	-23.06	8	8.92
mac	U	2010	B	2.176	-22.27	8.59	7.86
mac	U	2010	B	2.611	-22.44	8.11	7.02
mac	U	2010	B	2.291	-22.46	7.94	7.73
mac	U	2010	B	2.238	-22.05	7.92	7.07
mac	U	2010	B	1.202	-22.62	7.45	7.05
mac	U	2010	A	1.807	-21.62	7.41	5.47
mac	U	2010	A	2.091	-21.44	7.33	4.82
mac	U	2010	A	1.105	-21.77	7.31	5.38
mac	U	2010	A	2.149	-21.66	7.55	5.17
mac	U	2010	A	1.453	-21.98	7.31	5.76
mac	U	2010	A	1.8	-21.26	7.41	5.31
mac	U	2010	A	1.608	-21.9	7.46	5.89
mac	U	2010	A	1.509	-21.72	7.76	6.35
mac	U	2010	A	0.916	-21.33	7.18	5.03
mac	U	2010	A	1.484	-21.74	6.7	5.05
mon	U	2010	B	1.669	-24.61	7.65	10
mon	U	2010	B	1.828	-24.02	7.32	7.5
mon	U	2010	B	1.986	-24.49	7.46	8.83
mon	U	2010	B	2.177	-24.42	7.89	9.86
mon	U	2010	B	1.153	-24.55	7.52	10.48
mon	U	2010	B	1.835	-24.05	7.85	9.9
mon	U	2010	B	1.499	-24.22	6.85	9.52
mon	U	2010	B	1.464	-23.79	7.85	9.44
mon	U	2010	B	2.039	-24.27	7.83	9.1
mon	U	2010	B	2.529	-24.36	7.87	9.22
mon	U	2010	B	2.39	-24.35	7.63	9.92
mon	U	2010	B	2.073	-24.72	7.82	11.51
mon	U	2010	B	2.662	-24.96	7.8	10.48
mon	U	2010	B	1.544	-23.89	7.36	8.18
mon	U	2010	B	1.794	-24.41	7.49	10.81
mon	U	2010	B	2.411	-24.19	7.68	11.13
mon	U	2010	B	1.688	-24.3	7.73	9.42
mon	U	2010	B	2.196	-24.37	7.6	9.69
mon	U	2010	B	2.124	-24.68	8.12	10.61
mon	U	2010	B	1.629	-24.72	8.02	10.13
mon	U	2010	A	1.025	-21.33	6.5	5.88
mon	U	2010	A	1.384	-22.5	7.5	7.1
mon	U	2010	A	2.097	-22.2	7.14	6.33
mon	U	2010	A	2.453	-22.73	7.13	6.34
mon	U	2010	A	1.572	-22.98	7.79	7.52
mon	U	2010	A	1.338	-23.03	6.37	7.23
mon	U	2010	A	1.984	-23.58	6.4	6.6
mon	U	2010	A	1.042	-22.49	6.11	6.01
mon	U	2010	A	1.94	-22.09	7.24	5.95
mon	U	2010	A	1.583	-23.36	7.66	7.54
mon	U	2010	A	1.34	-22.08	7.2	7.07
mon	U	2010	A	1.26	-22.19	7.14	6.79
mon	U	2010	A	1.24	-21.77	6.77	5.87
mon	U	2010	A	1.75	-22.92	7.16	6.55
mon	U	2010	A	0.93	-22.56	6.14	6.15
mon	U	2010	A	2.447	-23.46	8.05	7.34
mon	U	2010	A	2.449	-23.42	7.95	7.74
mon	U	2010	A	2.003	-23.7	8.04	8.82
mon	U	2010	A	1.313	-24.79	11.11	9.08
mon	U	2010	A	2.193	-24.26	7.59	9.24
mz	U	2010	B	1.401	-23.48	10.34	5.33
mz	U	2010	B	1.491	-22.87	9.72	5.11
mz	U	2010	B	2.351	-22.89	9.7	5.03
mz	U	2010	B	2.601	-22.98	9.23	5.41
mz	U	2010	B	1.827	-22.88	10.48	5.19
mz	U	2010	B	1.543	-23.25	10.28	5.57
mz	U	2010	B	2.143	-23.6	10.16	5.6
mz	U	2010	B	1.777	-23.32	9.92	5.2
mz	U	2010	B	1.773	-23.3	10.19	5.54
mz	U	2010	B	1.579	-22.46	9.89	4.49
mz	U	2010	B	0.999	-22.4	9.44	4.6
mz	U	2010	B	2.22	-22.74	10.2	4.82
mz	U	2010	B	1.55	-22.54	9.69	4.95
mz	U	2010	B	1.58	-23.04	10.39	4.92
mz	U	2010	B	1.83	-22.61	10.19	4.62
mz	U	2010	B	1.89	-22.62	10.44	4.9
mz	U	2010	B	1.29	-22.51	10.01	4.6
mz	U	2010	B	1.45	-22.55	9.99	5.01
mz	U	2010	B	2.37	-22.62	9.94	4.57
mz	U	2010	B	2.16	-22.78	10.75	4.96
mz	U	2010	B	1.037	-22.88	9.28	4.87
mz	U	2010	B	1.028	-22.2	9.94	4.41
mz	U	2010	A	2.87	-22.02	9.6	4.41
mz	U	2010	A	1.36	-22.25	9.15	4.36
mz	U	2010	A	2	-22.2	10.25	4.3
mz	U	2010	A	2.01	-22.36	9.61	4.42
mz	U	2010	A	1.98	-21.82	10.14	4.23
mz	U	2010	A	2.36	-22.06	9.79	4.36
mz	U	2010	A	2.84	-22.28	9.98	4.36
mz	U	2010	A	2.78	-22.54	9.75	4.71
mz	U	2010	A	2.16	-22.11	9.54	4.28
